# Supplementary material for: Network Pharmacology and Molecular Docking Analyses of Mechanisms Underlying Effects of the Cyperi Rhizoma-Chuanxiong Rhizoma Herb Pair on Depression
Source: Evid Based Complement Alternat Med. 2021 Dec 22;2021:5704578. doi: 10.1155/2021/5704578 (PMC8716227; doi:10.1155/2021/5704578)
Supplement: Supplementary Materials — Additional File 1: Table S1: targets related to depression. Additional File 2: Fig. S1: Venn diagram of targets of CCHP and depression. [file 5704578.f1.zip]

Archive with 2 entries (2 files):
- 5704578.f1/Additional file 1 Table S1. Targets related to depression.pdf
- 5704578.f1/Additional file 2 Fig. S1. Venn diagram of targets of CCHP and depression.pdf
